# Supplementary material for: Comparative Effectiveness of Peripheral Angioplasty Strategies for 1-Year Restenosis in Lower Limb Artery Disease: A Retrospective Single-Center Analysis
Source: Biomedicines. 2025 Dec 16;13(12):3100. doi: 10.3390/biomedicines13123100 (PMC12730210; doi:10.3390/biomedicines13123100)
Supplement: Supplementary file 1 [file biomedicines-13-03100-s001.zip]

Archive with 1 entries (1 files):
- biomedicines-4037466-supplementary.pdf
